# Supplementary material for: Dataset of allele, genotype and haplotype frequencies of five polymorphisms CDKN2B-AS1 gene in Russian patients with primary open-angle glaucoma
Source: Data Brief. 2020 May 18;31:105722. doi: 10.1016/j.dib.2020.105722 (PMC7265048; doi:10.1016/j.dib.2020.105722)
Supplement: Supplementary file 2 [file mmc2.xls]

## Sheet: suppl
ID	rs1063192	rs7865618	rs2157719	rs944800	rs4977756	AGE	SEX
1	AA	GG	GG	AA	AG	75	2
2	GG	GG	AG	AA	AG	63	1
3	AG	GG	GG	GG	AG	64	2
4	AG	AG	AG	GA	AA	73	1
5	AG	AG	AG	GA	AG	69	2
6	AA	AA	AA	GG	AA	75	1
7	AG	AG	AG	GA	AG	85	2
8	AA	AA	AA	GG	AA	72	2
9	AG	AG	AG	GA	AG	71	2
10	AG	AG	AA	GG	AA	48	1
11	AA	AA	AA	GG	GG	75	1
12	AG	GG	AG	GA	AG	55	1
13	AG	AG	AG	GA	AG	74	1
14	AG	AG	AA	GG	AG	63	1
15	AG	AG	AG	GA	AG	67	1
16	AG	AG	AG	GA	AG	53	2
17	GG	AG	AG	GG	AA	59	2
18	AG	AG	AG	GA	GG	57	1
19	AA	AA	AG	GG	GG	79	2
20	AG	AG	AG	GA	AG	67	1
21	AA	AA	AA	GG	AG	73	1
22	GG	AG	AA	GA	AA	82	1
23	GG	AG	AG	GA	AG	72	1
24	AG	AG	AG	GA	AA	74	2
25	AG	AG	AG	GA	AA	74	1
26	AA	AG	AA	GG	GG	83	1
27	AG	GG	AG	GA	AG	63	1
28	AA	AG	AA	GA	AG	46	1
29	GG	AG	AG	GG	AG	59	1
30	AG	AA	GG	GA	AG	70	1
31	AG	AG	AA	GG	AG	54	2
32	GG	GG	GG	AA	GG	74	1
33	AG	AA	AG	GG	AA	81	1
34	GG	AG	AG	GA	AG	72	1
35	AG	AG	AG	GA	AG	70	2
36	AA	AG	AA	GG	AA	64	2
37	AA	AA	AA	GG	AA	82	1
38	AA	GG	AA	GG	GG	74	1
39	AG	AG	AG	GA	AG	70	1
40	AG	GG	GG	GA	AG	72	1
41	AA	AG	AA	GG	AA	61	2
42	AG	AG	AA	GG	GG	66	2
43	GG	GG	GG	AA	AG	62	2
44	AG	AG	AA	GG	AG	62	2
45	GG	GG	GG	AA	AG	72	1
46	GG	AG	AG	GA	GG	74	1
47	GG	AG	AA	GA	AA	75	2
48	AG	GG	GG	AA	AG	60	2
49	AA	GG	GG	GG	AA	63	1
50	GG	AG	AG	GA	AG	69	1
51	AG	AG	AG	GA	AG	73	2
52	AA	AA	AA	GG	AA	61	1
53	GG	GG	GG	AA	GG	60	2
54	AG	AG	AG	GA	GG	47	2
55	AA	AA	AA	GG	AG	60	1
56	AG	AG	AG	GA	AG	74	1
57	AA	AA	AA	GG	AA	81	1
58	AG	AG	AA	GG	AA	78	2
59	AA	AA	AA	GG	AA	80	2
60	AG	AG	AG	GA	AG	73	2
61	AA	AA	AA	GG	AG	62	1
62	GG	AG	AG	GA	AA	62	2
63	AG	AG	AG	GA	AA	60	2
64	AG	AG	AG	GA	AA	63	2
65	AG	AG	AG	GG	AG	64	2
66	AA	AA	AA	GG	GG	79	1
67	AA	AA	AG	GG	AG	71	1
68	GG	GG	GG	GA	AG	73	1
69	AG	AG	AG	GA	AG	73	1
70	AG	AG	AG	GA	AA	81	1
71	AA	AA	AG	GG	GG	69	1
72	AG	AG	AG	GA	AG	71	2
73	AA	AA	AA	GG	AG	64	2
74	AA	AA	AA	GG	AG	73	1
75	GG	AA	GG	GA	AG	71	2
76	AG	AG	AG	GA	AG	75	1
77	GG	GG	GG	GA	GG	81	1
78	AG	AG	AG	GA	AG	75	1
79	AG	AG	AG	GA	AA	73	2
80	GG	GG	GG	GA	GG	74	1
81	GG	GG	GG	AA	AG	67	1
82	AG	AG	AA	GG	AG	70	1
83	AG	AG	AA	GG	AG	54	2
84	AA	AA	AG	GG	AG	73	1
85	AA	AA	AG	GG	AA	65	2
86	GG	GG	GG	AA	AG	78	2
87	AA	AA	AA	GG	AG	57	2
88	AG	AG	AG	GA	AG	68	2
89	AA	AA	AA	GG	AA	69	2
90	AG	AG	AG	GA	AA	77	1
91	AG	AG	AA	GA	GG	62	1
92	AG	AG	AG	GA	AG	70	1
93	AG	AG	AA	GG	GG	64	2
94	GG	GG	GG	AA	AG	71	2
95	AA	AA	AA	GG	AA	76	2
96	AG	AG	AA	GA	GG	83	2
97	AG	AG	AG	GA	AG	76	2
98	AG	AG	AG	GA	AG	83	2
99	AA	AA	AA	GG	AA	82	2
100	GG	GG	GG	AA	GG	63	2
101	AA	AA	AA	GG	AA	71	2
102	AG	AG	AG	GA	AG	73	2
103	AA	AA	AA	GG	AA	60	1
104	AA	AA	AA	GG	AA	70	1
105	AG	AG	AA	GG	AG	71	1
106	AG	AG	AG	GA	AG	73	2
107	AA	AA	AA	GG	AA	86	1
108	AG	AG	AG	GA	AG	74	2
109	AG	AG	AA	GG	GG	80	2
110	AA	AA	AG	GG	AA	51	2
111	AG	AG	AG	GA	AG	77	1
112	AG	AG	AG	GA	AG	84	1
113	GG	GG	GG	AA	GG	54	1
114	AG	AG	AG	GA	AG	54	2
115	AG	AG	AG	GA	AG	70	2
116	AG	AG	AG	GG	AG	66	2
117	GG	GG	AG	AA	GG	82	1
118	AG	AG	AG	GA	AG	62	2
119	AG	AG	AA	GA	AG	75	2
120	AA	AA	AA	GG	AA	70	2
121	AG	AG	AA	GG	AG	74	1
122	AA	GG	AA	GA	AA	72	1
123	AG	GG	AG	GG	AG	72	2
124	GG	AA	GG	GA	GG	81	2
125	AG	AG	AG	AA	AA	62	2
126	AG	AG	AG	GA	AG	73	2
127	AA	AA	AA	GG	AA	68	2
128	AA	AA	AA	GG	AA	87	1
129	AA	AA	AG	GA	AA	63	2
130	AA	AA	AG	GG	AA	68	2
131	AA	AA	AA	GA	AA	72	1
132	GG	GG	GG	GA	AG	79	1
133	AG	AG	AG	GA	AG	73	1
134	AG	AG	AG	AA	AG	75	2
135	AA	AA	AA	GG	AA	73	2
136	AG	AG	AG	GA	AG	70	1
137	GG	GG	GG	GG	GG	71	1
138	AA	AA	AA	GG	AA	81	2
139	AG	AG	AA	GG	AG	73	2
140	AG	AG	AG	GA	AG	77	2
141	AA	AA	AA	GA	AA	85	2
142	AG	AG	AG	GA	GG	76	2
143	AG	AG	AG	GG	AG	65	1
144	AA	AA	AA	GG	AG	72	1
145	AA	AA	AG	GG	AA	77	1
146	AG	AG	AG	GA	AG	70	2
147	AG	AG	AG	AA	AG	55	2
148	AG	AG	AG	GA	GG	66	2
149	AG	AG	AG	GA	AG	78	2
150	AG	AG	AG	GA	AG	69	1
151	AG	AG	AG	GA	GG	62	2
152	GG	GG	GG	GA	AG	81	1
153	AG	AG	AG	GA	AG	72	2
154	AG	AG	AG	GA	AG	84	2
155	AA	AA	AA	GG	AA	77	2
156	AA	AA	AA	GA	AA	60	2
157	AG	AG	AA	GA	AG	79	2
158	AG	AG	AG	GA	AG	74	2
159	AA	AA	AA	GA	AA	66	1
160	AG	AG	AA	GG	AG	80	1
161	AG	AG	AG	GA	AG	73	2
162	GG	AG	AG	GG	AA	78	2
163	AG	AG	AA	GG	AG	74	1
164	AG	AG	AA	GA	AG	65	1
165	GG	GG	GG	AA	GG	79	2
166	AA	AA	AA	GG	AA	65	2
167	AG	AG	AA	GG	GG	71	1
168	AA	AA	AA	GG	AA	71	1
169	AA	AA	AA	GG	AA	74	2
170	AA	AA	AA	GG	AA	87	1
171	GG	GG	GG	GA	GG	72	1
172	AA	AA	AA	GA	AA	85	1
173	GG	GG	GG	GA	GG	52	2
174	GG	GG	GG	GG	AG	58	2
175	AG	AG	AG	GG	GG	65	2
176	AA	AA	AA	GA	AA	74	1
177	AG	AG	AG	GA	AG	76	2
178	GG	GG	GG	GG	GG	76	2
179	AA	AA	AA	GG	AA	83	2
180	AG	AG	GG	GA	AG	65	1
181	GG	GG	GG	GG	GG	74	1
182	AG	AG	AA	GG	AG	50	2
183	AG	AG	AG	GA	AG	62	1
184	AG	AG	GG	GA	AG	64	2
185	GG	GG	GG	GG	GG	79	1
186	AG	AG	AG	GG	AG	72	2
187	AG	AG	AA	AA	AG	75	1
188	AA	AA	AA	GG	AA	71	2
189	AG	AG	AG	GG	AG	59	2
190	AG	AG	AG	GG	AG	62	1
191	AA	AA	AA	GG	AA	71	2
192	AG	AG	AG	GA	AG	67	2
193	AA	AA	AA	GG	AA	72	1
194	AG	AG	AG	GA	AG	89	2
195	GG	GG	AG	GG	GG	78	1
196	AG	AG	AA	GA	AG	73	1
197	AG	AG	AG	GA	AG	76	2
198	AG	AG	AG	GA	AG	83	1
199	AG	AG	AG	GG	AG	52	2
200	AG	AG	AG	GA	AG	59	2
201	AA	AA	AA	AA	AA	61	2
202	AG	AG	AG	GA	GG	66	1
203	AG	AG	AG	GG	GG	63	2
204	AA	AA	AA	GG	AA	58	2
205	AG	AG	AG	GA	AG	63	2
206	AA	AA	AA	GA	AA	83	2
207	GG	AG	AA	GG	AA	82	1
208	AG	AA	AG	GA	AA	61	1
209	AA	AA	AA	GA	AA	64	2
210	AG	AG	AG	GG	AG	72	1
211	AG	AG	AG	GG	AG	78	1
212	AG	AG	AA	GA	GG	76	1
213	AA	AA	AA	GA	AA	76	2
214	GG	GG	GG	AA	GG	74	1
215	GG	GG	GG	AA	GG	73	1
216	AA	AA	AA	GG	AA	58	2
217	AG	AG	AG	GA	AG	70	2
218	AG	AG	AG	GA	AG	70	2
219	GG	GG	GG	AA	GG	73	1
220	AA	AA	AA	GG	AA	74	1
221	GG	GG	GG	AA	GG	79	1
222	AG	AG	AG	GA	AG	70	1
223	AG	GG	AG	GA	AG	73	2
224	AG	AG	AG	GA	AG	81	1
225	AA	AA	AA	GG	AA	70	2
226	AG	AA	GG	AA	GG	81	1
227	AA	AA	AA	GG	AG	80	1
228	AA	AA	AA	GG	AA	80	1
229	AA	AA	AG	GA	AG	57	1
230	AA	AA	AA	GG	GG	76	1
231	AA	AA	AA	GG	AA	71	1
232	AG	AG	AG	GA	AG	81	1
233	GG	GG	GG	AA	GG	65	1
234	AG	AA	AG	GA	AG	77	2
235	AA	AA	AA	GG	AA	62	1
236	AG	AG	AA	GA	AG	80	1
237	AA	AA	AA	GG	AA	66	2
238	AA	AA	AG	GG	AA	65	2
239	AA	AA	AA	GG	AA	72	2
240	AG	AG	AG	GA	AG	50	1
241	AG	AG	AG	GA	AG	71	1
242	AG	AG	AG	GA	AG	82	1
243	GG	GG	GG	GA	GG	83	1
244	AG	AG	AG	GA	AG	70	1
245	GG	AA	AG	GA	AA	72	1
246	AA	AA	AG	GA	AG	73	2
247	GG	AG	AG	GA	AG	68	1
248	GG	GG	GG	GA	AA	71	2
249	AA	AA	AA	GG	AA	75	1
250	AG	AA	AG	GG	AG	73	1
251	AG	AG	AG	GA	AG	81	2
252	AA	AA	AA	GG	AA	83	1
253	AA	AA	AA	GG	AA	85	2
254	AG	AG	AG	GA	AG	69	2
255	AG	AG	AA	GG	AG	74	2
256	GG	GG	GG	AA	GG	66	2
257	AA	AG	AA	AA	AG	58	2
258	AG	AG	AG	AA	AG	72	2
259	AA	AA	AA	GA	AG	70	2
260	AA	AA	AA	GA	AA	68	2
261	AG	AG	AG	GG	AG	86	1
262	AG	AG	AG	GG	AG	66	1
263	AG	AG	AA	GA	AG	67	1
264	AA	AA	AA	GG	AG	67	1
265	AG	GG	GG	AA	GG	79	2
266	AG	AG	AG	GA	AG	73	2
267	AA	AA	AA	GA	AG	67	2
268	AG	AG	AA	GA	AG	77	1
269	AA	AG	AG	GA	AG	78	1
270	AG	AG	AG	GA	AG	68	1
271	AA	AA	AA	GG	AA	71	1
272	AA	AA	AA	GG	AG	63	2
273	AA	AG	AG	GA	AG	74	1
274	AG	AG	AG	AA	AG	76	1
275	GG	GG	AG	GA	AG	62	2
276	AG	AG	AG	GA	AG	69	2
277	AG	AG	AG	GA	AG	78	1
278	AG	AG	AG	GA	AG	73	2
279	GG	AA	AA	GG	AG	64	1
280	AG	GG	GG	GG	AG	66	2
281	AA	AG	AG	AA	GG	84	1
282	AG	AG	AG	GA	AG	66	2
283	GG	GG	GG	AA	GG	75	2
284	AG	AG	AG	GA	AG	79	2
285	AG	AG	AG	GA	AG	77	1
286	AG	AA	AA	GA	AG	83	1
287	AG	AG	AG	GA	AG	73	1
288	AG	AG	AA	GG	AG	77	1
289	AG	AG	AG	GA	AG	82	2
290	AA	AA	AA	GG	AG	76	1
291	AA	AA	AG	GG	AG	72	1
292	AG	AG	AA	GG	GG	77	1
293	AG	AG	AG	GA	AG	78	1
294	AG	AG	AG	GA	AG	70	2
295	GG	GG	GG	AA	GG	79	1
296	AG	AG	AA	GG	AG	82	1
297	GG	GG	GG	GA	AG	79	2
298	AG	AG	AA	AA	AA	87	1
299	AG	AG	AG	GG	GG	62	1
300	AA	AA	AG	GA	GG	64	1
301	GG	GG	GG	GA	AG	75	2
302	AG	AA	AA	GG	GG	68	1
303	AG	AG	AG	GA	AG	68	2
304	AA	AG	AG	GA	AG	77	1
305	AA	AG	AG	GG	AG	69	2
306	AG	GG	AA	GG	AG	69	2
307	GG	GG	GG	AA	GG	69	2
308	AG	GG	GG	GG	GG	77	1
309	AA	AA	AA	GG	AG	49	1
310	AA	AA	AA	GG	AA	70	1
311	GG	GG	GG	AA	GG	80	1
312	GG	GG	GG	GA	GG	71	1
313	AG	AA	AG	GG	AG	66	1
314	AA	AA	AA	GG	AA	57	1
315	GG	GG	GG	AA	AG	67	2
316	AA	AA	AA	GG	AG	93	2
317	AA	AA	AA	GG	AG	53	2
318	AA	AG	AG	GA	AG	61	2
319	AG	AG	AG	GA	AG	69	2
320	AA	AA	AA	GG	AG	80	2
321	AA	AA	AA	GG	AA	72	2
322	GG	AG	AA	GG	AA	83	2
323	AA	AA	AA	GA	AG	70	1
324	AA	AA	AA	AA	AG	71	1
325	AA	AA	AA	GG	GG	44	1
326	AA	AA	AA	GG	AG	64	1
327	AG	AG	AA	GG	AG	74	1
328	GG	GG	AG	GA	GG	64	2
329	GG	GG	GG	GA	GG	54	1
330	GG	AA	AA	GG	AG	53	1
331	AG	GG	GG	GA	AG	61	1
332	GG	AG	AA	GA	AG	70	1
333	AA	AA	AA	GG	AG	79	1
334	AG	AG	AG	GA	AA	66	2
335	AG	AG	AA	GG	AG	77	2
336	AG	AA	AG	GA	GG	86	1
337	AG	AG	AG	GA	AG	65	2
338	AA	AA	AA	GG	AG	52	1
339	AA	AA	AG	GA	AG	55	2
340	AG	AG	AG	GA	AG	61	2
341	AG	AG	AG	GA	AG	81	1
342	GG	GG	GG	AA	GG	76	1
343	AA	AA	AA	GG	AA	71	1
344	GG	AG	AG	GA	AG	56	2
345	AA	AG	AA	GG	AG	75	2
346	AA	AG	AG	GA	AA	78	1
347	AG	AA	AA	GG	AA	85	1
348	AG	AG	AG	GA	GG	76	2
349	AA	AG	AG	AA	AG	68	2
350	AG	AA	AA	GG	AA	74	2
351	AA	AG	AG	GA	GG	84	1
352	AA	AA	AA	GG	AA	67	2
353	AA	AA	AA	GG	AA	70	2
354	GG	AA	AA	GG	AA	76	1
355	AA	AA	AA	GG	AA	54	2
356	AG	AG	AG	GA	AG	63	1
357	AG	AG	AG	GA	GG	78	1
358	GG	AG	AG	GG	GG	83	1
359	AA	AA	AG	GG	GG	73	1
360	GG	GG	GG	AA	AG	78	1
361	GG	GG	GG	GA	GG	73	1
362	AA	AA	AA	GG	AA	74	2
363	GG	GG	GG	AA	AG	54	1
364	AG	AG	AG	GA	AG	72	2
365	AG	AG	AG	GA	AG	85	1
366	AA	AA	AA	GG	AA	66	1
367	AG	AG	AG	GA	AG	77	1
368	AG	AG	AA	GG	AA	67	1
369	AG	AG	AA	GG	AG	65	2
370	AA	AA	AA	GG	GG	79	1
371	AG	AG	AG	GA	AG	75	2
372	AA	AA	AA	GG	AG	64	1
373	AG	AG	AA	GG	AG	43	2
374	AA	AA	AA	GG	AA	53	2
375	AA	AA	AA	GG	AA	67	1
376	AA	AA	AA	GG	AA	71	2
377	AG	AG	AG	GA	AG	78	1
378	AG	AG	AG	GG	AG	66	1
379	AG	AG	AA	GA	AG	80	1
380	AG	AG	AG	GG	AG	73	1
381	AA	AA	AA	GG	AA	62	2
382	AG	AG	AG	GG	AG	75	1
383	AG	AG	AG	GA	AG	77	1
384	AA	AA	AA	GG	AA	62	1
385	AG	AG	AG	GG	AG	74	2
386	AG	AG	AG	GA	AG	73	1
387	AA	AA	AA	GG	AA	74	2
388	AA	AA	AA	GG	AG	60	2
389	GG	AG	AG	GA	AG	66	2
390	AA	AA	AA	GG	AA	80	1
391	AG	AG	AG	GA	AG	67	1
392	AA	AA	AG	GG	AG	67	1
393	AA	AA	AA	GA	AA	67	1
394	AG	AG	AG	GA	AG	65	1
395	AA	AA	AA	GA	AA	65	2
396	GG	AG	AG	GA	AG	78	1
397	AG	AG	AA	GG	AG	67	2
398	AA	AA	AG	GA	AA	75	1
399	AA	AA	AA	GG	AG	83	1
400	AG	AG	AG	GA	AG	88	1
401	AG	AG	AG	GA	AG	76	1
402	AG	GG	GG	AA	GG	65	2
403	AA	AA	AA	GG	AG	74	2
404	AA	AG	AG	GG	AG	78	2
405	AA	AA	AA	GG	AA	63	2
406	AG	AG	AG	GA	AG	76	1
407	AG	AG	AG	GA	AG	76	1
408	AA	AA	AA	GG	AA	71	1
409	AA	AA	AA	GG	AA	78	1
410	GG	GG	GG	GA	GG	71	1
411	GG	AG	AG	GA	AG	86	1
412	AA	AA	AG	GG	AA	72	1
413	AA	AA	AA	GG	AG	66	2
414	AG	AG	AG	GA	AG	59	1
415	GG	GG	GG	AA	GG	64	1
416	AG	AG	AG	GA	AG	75	2
417	AG	AG	AG	GA	AG	82	2
418	AA	AA	AA	GG	AA	71	1
419	GG	GG	GG	AA	GG	69	1
420	AA	AA	AA	GG	AG	78	2
421	AG	AG	AG	GA	AG	73	1
422	GG	AG	AA	GG	AG	90	1
423	GG	GG	GG	AA	AG	67	2
424	AG	AG	AA	GG	AG	77	2
425	AG	AA	AA	GG	AA	80	1
426	AA	AA	AA	GG	AA	90	1
427	GG	GG	GG	AA	GG	69	2
428	AA	AA	AA	GG	AA	75	2
429	AA	AA	AG	GG	AA	59	1
430	GG	GG	GG	AA	GG	76	2
431	GG	AA	GG	AA	GG	76	2
432	AA	AA	AA	GG	AA	76	1
433	AG	AG	AG	GA	AG	74	2
434	AA	AA	AA	GG	AA	62	1
435	AG	AG	AG	GA	AG	77	1
436	GG	GG	GG	AA	GG	61	2
437	AG	AA	AA	GG	AA	68	1
438	AG	AG	AG	GA	AG	74	2
439	GG	GG	GG	AA	GG	75	2
440	AG	AG	AA	GG	AG	69	1
441	GG	GG	GG	AA	GG	86	2
442	AG	AA	AA	GG	AA	68	2
443	AG	AG	AA	GG	AG	77	1
444	AA	AA	AA	GG	AA	80	1
445	AG	AG	AA	GG	AG	65	1
446	GG	GG	AG	GG	GG	61	2
447	AG	AG	AA	GG	AG	77	1
448	AG	AA	AG	GG	AA	76	1
449	AA	GG	GG	AA	GG	90	1
450	AG	AA	AA	GG	AG	56	2
451	AG	AA	AA	GG	AA	63	2
452	AG	AG	AG	GA	AG	77	1
453	AG	AG	AG	GA	AG	72	2
454	AA	AG	AG	GA	AG	64	2
455	GG	GG	GG	GA	GG	65	2
456	AA	AA	AA	GG	AA	66	2
457	AG	AG	AG	GA	AG	64	2
458	GG	AG	AG	GA	AG	76	1
459	AG	AG	AG	GA	AG	70	1
460	AG	AG	AA	GG	AA	70	2
461	AG	AG	AG	GA	AG	71	1
462	AG	AG	AG	GA	AG	78	1
463	AA	AA	AA	GG	AA	81	1
464	AG	AA	AG	GA	AG	62	2
465	AG	AG	AG	GG	AG	64	1
466	AG	AG	AG	GA	AG	77	1
467	AG	AG	AG	GA	GG	71	1
468	AA	AG	AA	GG	AA	68	1
469	AG	AA	AG	GA	AG	79	2
470	GG	AG	AA	GG	AA	65	1
471	AG	AA	AG	GA	AG	71	1
472	AA	AG	AA	GG	AA	70	2
473	AG	AA	AG	GA	AG	83	2
474	GG	AG	GG	GA	GG	76	1
475	AG	GG	AA	GA	AG	83	1
476	AG	AG	AG	GA	AG	57	1
477	AG	AG	AG	GA	AG	71	1
478	AA	AG	AG	GG	AA	74	1
479	AA	AA	AA	GG	AA	74	1
480	GG	AA	GG	GA	AG	77	2
481	AG	GG	AG	GA	AG	83	2
482	GG	AG	GG	AA	GG	66	2
483	AA	GG	AG	GG	AA	72	1
484	AG	AA	AA	GG	AG	57	1
485	AG	AG	AG	GA	AG	79	2
486	AG	AG	AG	GA	AG	68	2
487	AG	AG	GG	GA	AA	57	2
488	GG	GG	AG	GA	AG	80	2
489	AG	AG	GG	AA	GG	68	1
490	GG	GG	AA	GG	AA	59	2
491	AA	AA	AG	GG	AG	79	1
492	AG	AG	AG	GA	AG	74	2
493	AG	AG	AG	GG	AG	75	1
494	AG	AG	AA	GG	AA	88	2
495	AA	AA	AA	GG	AA	53	2
496	AA	AA	GG	AA	GG	68	1
497	GG	GG	AG	GA	AG	68	1
498	AG	AG	AA	GG	AA	94	2
499	AG	AG	AG	GG	AA	79	1
500	AA	AA	AG	GA	AG	73	2
501	AG	AG	AG	GA	AG	65	1
502	AG	AG	AG	GA	GG	80	2
503	AG	AG	AG	GA	AG	85	1
504	AG	AG	AG	GG	AG	68	2
505	AG	AG	AG	GA	AG	80	1
506	GG	AG	AG	GA	AG	83	1
507	AA	AG	AG	GG	AA	65	1
508	AA	AA	AG	GG	AA	60	1
509	AG	AA	AG	GA	AG	83	1
510	AA	AG	AA	GG	AA	66	2
511	GG	AA	GG	AA	GG	68	1
512	AA	GG	AG	GG	AA	69	1
513	GG	AA	GG	AA	GG	66	2
514	AA	GG	AG	GG	AA	48	2
515	GG	AA	GG	AA	GG	77	1
516	AA	GG	AG	GG	AA	68	1
517	AA	AA	AG	GA	AG	58	1
518	AG	AG	AG	GA	GG	75	1
519	AG	AG	AG	GA	AG	75	1
520	AA	AG	AA	GG	AA	79	1
521	AA	AA	AA	GA	AA	89	1
522	GG	AA	GG	GA	AG	71	2
523	AA	GG	AA	AA	AA	71	1
524	AG	GG	AG	GA	AG	60	1
525	AG	GG	AG	GG	AG	64	1
526	GG	GG	GG	AA	GG	65	1
527	AA	AA	AA	GG	AA	60	2
528	AG	AG	AG	GA	AG	78	1
529	GG	GG	GG	AA	GG	79	2
530	GG	GG	GG	AA	GG	49	1
531	AG	AG	AG	GG	AG	80	1
532	AG	AG	AG	GA	AG	55	1
533	AG	AG	AG	GA	AG	59	2
534	GG	GG	AG	GG	GG	58	2
535	AA	AA	AA	GG	GG	71	2
536	GG	GG	GG	AA	GG	61	2

## Sheet: Abbreviations
Abbreviations: AGE - age of patients with primary open angle glaucoma, SEX – sex of patients with primary open angle glaucoma (1-female and 2- male)
